# Supplementary material for: Efficacy of Two Common Methods of Application of Residual Insecticide for Controlling the Asian Tiger Mosquito, Aedes albopictus (Skuse), in Urban Areas
Source: PLoS One. 2015 Aug 6;10(8):e0134831. doi: 10.1371/journal.pone.0134831 (PMC4527593; doi:10.1371/journal.pone.0134831)
Supplement: S1 Data — (TXT) [file pone.0134831.s001.txt]

Spraying	Sampling plot	Replication	Trial	Time	Year	Pesticide	Human landing count	Reduction
Control	1T	A	Trail_1	t-7	2011	Etox	8	NA
Control	1T	B	Trail_1	t-7	2011	Etox	3	NA
Control	1T	C	Trail_1	t-7	2011	Etox	19	NA
Control	2T	A	Trail_1	t-7	2011	Etox	8	NA
Control	2T	B	Trail_1	t-7	2011	Etox	12	NA
Control	2T	C	Trail_1	t-7	2011	Etox	10	NA
Control	3T	A	Trail_1	t-7	2011	Etox	4	NA
Control	3T	B	Trail_1	t-7	2011	Etox	10	NA
Control	3T	C	Trail_1	t-7	2011	Etox	8	NA
Spray_nozle_L	1L	A	Trail_1	t-7	2011	Etox	25	NA
Spray_nozle_L	1L	B	Trail_1	t-7	2011	Etox	1	NA
Spray_nozle_L	1L	C	Trail_1	t-7	2011	Etox	13	NA
Spray_nozle_L	2L	A	Trail_1	t-7	2011	Etox	3	NA
Spray_nozle_L	2L	B	Trail_1	t-7	2011	Etox	1	NA
Spray_nozle_L	2L	C	Trail_1	t-7	2011	Etox	2	NA
Spray_nozle_L	3L	A	Trail_1	t-7	2011	Etox	3	NA
Spray_nozle_L	3L	B	Trail_1	t-7	2011	Etox	3	NA
Spray_nozle_L	3L	C	Trail_1	t-7	2011	Etox	3	NA
Spray_nozle_C	1C	A	Trail_1	t-7	2011	Etox	11	NA
Spray_nozle_C	1C	B	Trail_1	t-7	2011	Etox	7	NA
Spray_nozle_C	1C	C	Trail_1	t-7	2011	Etox	9	NA
Spray_nozle_C	2C	A	Trail_1	t-7	2011	Etox	7	NA
Spray_nozle_C	2C	B	Trail_1	t-7	2011	Etox	2	NA
Spray_nozle_C	2C	C	Trail_1	t-7	2011	Etox	5	NA
Spray_nozle_C	3C	A	Trail_1	t-7	2011	Etox	28	NA
Spray_nozle_C	3C	B	Trail_1	t-7	2011	Etox	21	NA
Spray_nozle_C	3C	C	Trail_1	t-7	2011	Etox	25	NA
Control	1T	A	Trail_1	t-1	2011	Etox	28	NA
Control	1T	B	Trail_1	t-1	2011	Etox	34	NA
Control	1T	C	Trail_1	t-1	2011	Etox	31	NA
Control	2T	A	Trail_1	t-1	2011	Etox	49	NA
Control	2T	B	Trail_1	t-1	2011	Etox	35	NA
Control	2T	C	Trail_1	t-1	2011	Etox	42	NA
Control	3T	A	Trail_1	t-1	2011	Etox	27	NA
Control	3T	B	Trail_1	t-1	2011	Etox	34	NA
Control	3T	C	Trail_1	t-1	2011	Etox	31	NA
Spray_nozle_L	1L	A	Trail_1	t-1	2011	Etox	28	NA
Spray_nozle_L	1L	B	Trail_1	t-1	2011	Etox	14	NA
Spray_nozle_L	1L	C	Trail_1	t-1	2011	Etox	22	NA
Spray_nozle_L	2L	A	Trail_1	t-1	2011	Etox	19	NA
Spray_nozle_L	2L	B	Trail_1	t-1	2011	Etox	25	NA
Spray_nozle_L	2L	C	Trail_1	t-1	2011	Etox	22	NA
Spray_nozle_L	3L	A	Trail_1	t-1	2011	Etox	25	NA
Spray_nozle_L	3L	B	Trail_1	t-1	2011	Etox	32	NA
Spray_nozle_L	3L	C	Trail_1	t-1	2011	Etox	28	NA
Spray_nozle_C	1C	A	Trail_1	t-1	2011	Etox	20	NA
Spray_nozle_C	1C	B	Trail_1	t-1	2011	Etox	27	NA
Spray_nozle_C	1C	C	Trail_1	t-1	2011	Etox	23	NA
Spray_nozle_C	2C	A	Trail_1	t-1	2011	Etox	41	NA
Spray_nozle_C	2C	B	Trail_1	t-1	2011	Etox	52	NA
Spray_nozle_C	2C	C	Trail_1	t-1	2011	Etox	46	NA
Spray_nozle_C	3C	A	Trail_1	t-1	2011	Etox	38	NA
Spray_nozle_C	3C	B	Trail_1	t-1	2011	Etox	42	NA
Spray_nozle_C	3C	C	Trail_1	t-1	2011	Etox	40	NA
Control	1T	A	Trail_1	t+1	2011	Etox	40	NA
Control	1T	B	Trail_1	t+1	2011	Etox	23	NA
Control	1T	C	Trail_1	t+1	2011	Etox	32	NA
Control	2T	A	Trail_1	t+1	2011	Etox	23	NA
Control	2T	B	Trail_1	t+1	2011	Etox	9	NA
Control	2T	C	Trail_1	t+1	2011	Etox	15	NA
Control	3T	A	Trail_1	t+1	2011	Etox	20	NA
Control	3T	B	Trail_1	t+1	2011	Etox	39	NA
Control	3T	C	Trail_1	t+1	2011	Etox	30	NA
Spray_nozle_L	1L	A	Trail_1	t+1	2011	Etox	0	100
Spray_nozle_L	1L	B	Trail_1	t+1	2011	Etox	0	100
Spray_nozle_L	1L	C	Trail_1	t+1	2011	Etox	0	100
Spray_nozle_L	2L	A	Trail_1	t+1	2011	Etox	0	100
Spray_nozle_L	2L	B	Trail_1	t+1	2011	Etox	0	100
Spray_nozle_L	2L	C	Trail_1	t+1	2011	Etox	0	100
Spray_nozle_L	3L	A	Trail_1	t+1	2011	Etox	1	94.6
Spray_nozle_L	3L	B	Trail_1	t+1	2011	Etox	0	100
Spray_nozle_L	3L	C	Trail_1	t+1	2011	Etox	1	96.3
Spray_nozle_C	1C	A	Trail_1	t+1	2011	Etox	1	96.5
Spray_nozle_C	1C	B	Trail_1	t+1	2011	Etox	0	100
Spray_nozle_C	1C	C	Trail_1	t+1	2011	Etox	1	95.8
Spray_nozle_C	2C	A	Trail_1	t+1	2011	Etox	0	100
Spray_nozle_C	2C	B	Trail_1	t+1	2011	Etox	0	100
Spray_nozle_C	2C	C	Trail_1	t+1	2011	Etox	0	100
Spray_nozle_C	3C	A	Trail_1	t+1	2011	Etox	0	100
Spray_nozle_C	3C	B	Trail_1	t+1	2011	Etox	0	100
Spray_nozle_C	3C	C	Trail_1	t+1	2011	Etox	0	100
Control	1T	A	Trail_1	t+7	2011	Etox	19	NA
Control	1T	B	Trail_1	t+7	2011	Etox	30	NA
Control	1T	C	Trail_1	t+7	2011	Etox	25	NA
Control	2T	A	Trail_1	t+7	2011	Etox	26	NA
Control	2T	B	Trail_1	t+7	2011	Etox	30	NA
Control	2T	C	Trail_1	t+7	2011	Etox	27	NA
Control	3T	A	Trail_1	t+7	2011	Etox	22	NA
Control	3T	B	Trail_1	t+7	2011	Etox	32	NA
Control	3T	C	Trail_1	t+7	2011	Etox	27	NA
Spray_nozle_L	1L	A	Trail_1	t+7	2011	Etox	0	100
Spray_nozle_L	1L	B	Trail_1	t+7	2011	Etox	1	91.9
Spray_nozle_L	1L	C	Trail_1	t+7	2011	Etox	1	94.4
Spray_nozle_L	2L	A	Trail_1	t+7	2011	Etox	0	100
Spray_nozle_L	2L	B	Trail_1	t+7	2011	Etox	1	95.3
Spray_nozle_L	2L	C	Trail_1	t+7	2011	Etox	1	92.9
Spray_nozle_L	3L	A	Trail_1	t+7	2011	Etox	18	11.6
Spray_nozle_L	3L	B	Trail_1	t+7	2011	Etox	7	76.8
Spray_nozle_L	3L	C	Trail_1	t+7	2011	Etox	13	46.7
Spray_nozle_C	1C	A	Trail_1	t+7	2011	Etox	12	11.6
Spray_nozle_C	1C	B	Trail_1	t+7	2011	Etox	20	16
Spray_nozle_C	1C	C	Trail_1	t+7	2011	Etox	16	13.7
Spray_nozle_C	2C	A	Trail_1	t+7	2011	Etox	21	3.5
Spray_nozle_C	2C	B	Trail_1	t+7	2011	Etox	15	66.3
Spray_nozle_C	2C	C	Trail_1	t+7	2011	Etox	18	39.1
Spray_nozle_C	3C	A	Trail_1	t+7	2011	Etox	12	61.2
Spray_nozle_C	3C	B	Trail_1	t+7	2011	Etox	16	59.5
Spray_nozle_C	3C	C	Trail_1	t+7	2011	Etox	14	59.8
Control	1T	A	Trail_1	t+14	2011	Etox	8	NA
Control	1T	B	Trail_1	t+14	2011	Etox	17	NA
Control	1T	C	Trail_1	t+14	2011	Etox	16	NA
Control	2T	A	Trail_1	t+14	2011	Etox	30	NA
Control	2T	B	Trail_1	t+14	2011	Etox	22	NA
Control	2T	C	Trail_1	t+14	2011	Etox	29	NA
Control	3T	A	Trail_1	t+14	2011	Etox	15	NA
Control	3T	B	Trail_1	t+14	2011	Etox	31	NA
Control	3T	C	Trail_1	t+14	2011	Etox	26	NA
Spray_nozle_L	1L	A	Trail_1	t+14	2011	Etox	7	12.5
Spray_nozle_L	1L	B	Trail_1	t+14	2011	Etox	8	0
Spray_nozle_L	1L	C	Trail_1	t+14	2011	Etox	7	38.4
Spray_nozle_L	2L	A	Trail_1	t+14	2011	Etox	12	0
Spray_nozle_L	2L	B	Trail_1	t+14	2011	Etox	16	0
Spray_nozle_L	2L	C	Trail_1	t+14	2011	Etox	14	7.8
Spray_nozle_L	3L	A	Trail_1	t+14	2011	Etox	12	13.6
Spray_nozle_L	3L	B	Trail_1	t+14	2011	Etox	5	82.9
Spray_nozle_L	3L	C	Trail_1	t+14	2011	Etox	8	65.9
Spray_nozle_C	1C	A	Trail_1	t+14	2011	Etox	14	0
Spray_nozle_C	1C	B	Trail_1	t+14	2011	Etox	21	0
Spray_nozle_C	1C	C	Trail_1	t+14	2011	Etox	18	0
Spray_nozle_C	2C	A	Trail_1	t+14	2011	Etox	18	28.3
Spray_nozle_C	2C	B	Trail_1	t+14	2011	Etox	23	29.6
Spray_nozle_C	2C	C	Trail_1	t+14	2011	Etox	21	35.5
Spray_nozle_C	3C	A	Trail_1	t+14	2011	Etox	35	0
Spray_nozle_C	3C	B	Trail_1	t+14	2011	Etox	25	34.7
Spray_nozle_C	3C	C	Trail_1	t+14	2011	Etox	30	10.6
Control	1T	A	Trail_2	t-7	2011	Etox	32	NA
Control	1T	B	Trail_2	t-7	2011	Etox	35	NA
Control	1T	C	Trail_2	t-7	2011	Etox	34	NA
Control	2T	A	Trail_2	t-7	2011	Etox	31	NA
Control	2T	B	Trail_2	t-7	2011	Etox	23	NA
Control	2T	C	Trail_2	t-7	2011	Etox	27	NA
Control	3T	A	Trail_2	t-7	2011	Etox	45	NA
Control	3T	B	Trail_2	t-7	2011	Etox	30	NA
Control	3T	C	Trail_2	t-7	2011	Etox	38	NA
Spray_nozle_L	1L	A	Trail_2	t-7	2011	Etox	16	NA
Spray_nozle_L	1L	B	Trail_2	t-7	2011	Etox	20	NA
Spray_nozle_L	1L	C	Trail_2	t-7	2011	Etox	18	NA
Spray_nozle_L	2L	A	Trail_2	t-7	2011	Etox	15	NA
Spray_nozle_L	2L	B	Trail_2	t-7	2011	Etox	8	NA
Spray_nozle_L	2L	C	Trail_2	t-7	2011	Etox	12	NA
Spray_nozle_L	3L	A	Trail_2	t-7	2011	Etox	30	NA
Spray_nozle_L	3L	B	Trail_2	t-7	2011	Etox	14	NA
Spray_nozle_L	3L	C	Trail_2	t-7	2011	Etox	22	NA
Spray_nozle_C	1C	A	Trail_2	t-7	2011	Etox	10	NA
Spray_nozle_C	1C	B	Trail_2	t-7	2011	Etox	12	NA
Spray_nozle_C	1C	C	Trail_2	t-7	2011	Etox	11	NA
Spray_nozle_C	2C	A	Trail_2	t-7	2011	Etox	23	NA
Spray_nozle_C	2C	B	Trail_2	t-7	2011	Etox	18	NA
Spray_nozle_C	2C	C	Trail_2	t-7	2011	Etox	21	NA
Spray_nozle_C	3C	A	Trail_2	t-7	2011	Etox	33	NA
Spray_nozle_C	3C	B	Trail_2	t-7	2011	Etox	40	NA
Spray_nozle_C	3C	C	Trail_2	t-7	2011	Etox	37	NA
Control	1T	A	Trail_2	t-1	2011	Etox	42	NA
Control	1T	B	Trail_2	t-1	2011	Etox	23	NA
Control	1T	C	Trail_2	t-1	2011	Etox	33	NA
Control	2T	A	Trail_2	t-1	2011	Etox	70	NA
Control	2T	B	Trail_2	t-1	2011	Etox	84	NA
Control	2T	C	Trail_2	t-1	2011	Etox	77	NA
Control	3T	A	Trail_2	t-1	2011	Etox	40	NA
Control	3T	B	Trail_2	t-1	2011	Etox	86	NA
Control	3T	C	Trail_2	t-1	2011	Etox	65	NA
Spray_nozle_L	1L	A	Trail_2	t-1	2011	Etox	50	NA
Spray_nozle_L	1L	B	Trail_2	t-1	2011	Etox	41	NA
Spray_nozle_L	1L	C	Trail_2	t-1	2011	Etox	46	NA
Spray_nozle_L	2L	A	Trail_2	t-1	2011	Etox	82	NA
Spray_nozle_L	2L	B	Trail_2	t-1	2011	Etox	67	NA
Spray_nozle_L	2L	C	Trail_2	t-1	2011	Etox	75	NA
Spray_nozle_L	3L	A	Trail_2	t-1	2011	Etox	56	NA
Spray_nozle_L	3L	B	Trail_2	t-1	2011	Etox	48	NA
Spray_nozle_L	3L	C	Trail_2	t-1	2011	Etox	52	NA
Spray_nozle_C	1C	A	Trail_2	t-1	2011	Etox	45	NA
Spray_nozle_C	1C	B	Trail_2	t-1	2011	Etox	56	NA
Spray_nozle_C	1C	C	Trail_2	t-1	2011	Etox	50	NA
Spray_nozle_C	2C	A	Trail_2	t-1	2011	Etox	47	NA
Spray_nozle_C	2C	B	Trail_2	t-1	2011	Etox	68	NA
Spray_nozle_C	2C	C	Trail_2	t-1	2011	Etox	57	NA
Spray_nozle_C	3C	A	Trail_2	t-1	2011	Etox	106	NA
Spray_nozle_C	3C	B	Trail_2	t-1	2011	Etox	75	NA
Spray_nozle_C	3C	C	Trail_2	t-1	2011	Etox	90	NA
Control	1T	A	Trail_2	t+1	2011	Etox	22	NA
Control	1T	B	Trail_2	t+1	2011	Etox	16	NA
Control	1T	C	Trail_2	t+1	2011	Etox	20	NA
Control	2T	A	Trail_2	t+1	2011	Etox	60	NA
Control	2T	B	Trail_2	t+1	2011	Etox	42	NA
Control	2T	C	Trail_2	t+1	2011	Etox	52	NA
Control	3T	A	Trail_2	t+1	2011	Etox	64	NA
Control	3T	B	Trail_2	t+1	2011	Etox	42	NA
Control	3T	C	Trail_2	t+1	2011	Etox	54	NA
Spray_nozle_L	1L	A	Trail_2	t+1	2011	Etox	0	100
Spray_nozle_L	1L	B	Trail_2	t+1	2011	Etox	0	100
Spray_nozle_L	1L	C	Trail_2	t+1	2011	Etox	0	100
Spray_nozle_L	2L	A	Trail_2	t+1	2011	Etox	5	92.9
Spray_nozle_L	2L	B	Trail_2	t+1	2011	Etox	5	85.1
Spray_nozle_L	2L	C	Trail_2	t+1	2011	Etox	5	90.1
Spray_nozle_L	3L	A	Trail_2	t+1	2011	Etox	0	100
Spray_nozle_L	3L	B	Trail_2	t+1	2011	Etox	0	100
Spray_nozle_L	3L	C	Trail_2	t+1	2011	Etox	0	100
Spray_nozle_C	1C	A	Trail_2	t+1	2011	Etox	1	95.8
Spray_nozle_C	1C	B	Trail_2	t+1	2011	Etox	0	100
Spray_nozle_C	1C	C	Trail_2	t+1	2011	Etox	1	98.4
Spray_nozle_C	2C	A	Trail_2	t+1	2011	Etox	0	100
Spray_nozle_C	2C	B	Trail_2	t+1	2011	Etox	1	97.1
Spray_nozle_C	2C	C	Trail_2	t+1	2011	Etox	1	98.7
Spray_nozle_C	3C	A	Trail_2	t+1	2011	Etox	0	100
Spray_nozle_C	3C	B	Trail_2	t+1	2011	Etox	0	100
Spray_nozle_C	3C	C	Trail_2	t+1	2011	Etox	0	100
Control	1T	A	Trail_2	t+7	2011	Etox	12	NA
Control	1T	B	Trail_2	t+7	2011	Etox	23	NA
Control	1T	C	Trail_2	t+7	2011	Etox	18	NA
Control	2T	A	Trail_2	t+7	2011	Etox	45	NA
Control	2T	B	Trail_2	t+7	2011	Etox	53	NA
Control	2T	C	Trail_2	t+7	2011	Etox	49	NA
Control	3T	A	Trail_2	t+7	2011	Etox	60	NA
Control	3T	B	Trail_2	t+7	2011	Etox	30	NA
Control	3T	C	Trail_2	t+7	2011	Etox	46	NA
Spray_nozle_L	1L	A	Trail_2	t+7	2011	Etox	0	100
Spray_nozle_L	1L	B	Trail_2	t+7	2011	Etox	0	100
Spray_nozle_L	1L	C	Trail_2	t+7	2011	Etox	0	100
Spray_nozle_L	2L	A	Trail_2	t+7	2011	Etox	0	100
Spray_nozle_L	2L	B	Trail_2	t+7	2011	Etox	5	88.17234582
Spray_nozle_L	2L	C	Trail_2	t+7	2011	Etox	3	93.71428571
Spray_nozle_L	3L	A	Trail_2	t+7	2011	Etox	0	100
Spray_nozle_L	3L	B	Trail_2	t+7	2011	Etox	0	100
Spray_nozle_L	3L	C	Trail_2	t+7	2011	Etox	0	100
Spray_nozle_C	1C	A	Trail_2	t+7	2011	Etox	2	84.44444444
Spray_nozle_C	1C	B	Trail_2	t+7	2011	Etox	5	91.07142857
Spray_nozle_C	1C	C	Trail_2	t+7	2011	Etox	4	85.33333333
Spray_nozle_C	2C	A	Trail_2	t+7	2011	Etox	1	96.69030733
Spray_nozle_C	2C	B	Trail_2	t+7	2011	Etox	2	95.33851276
Spray_nozle_C	2C	C	Trail_2	t+7	2011	Etox	2	94.48621554
Spray_nozle_C	3C	A	Trail_2	t+7	2011	Etox	11	93.08176101
Spray_nozle_C	3C	B	Trail_2	t+7	2011	Etox	0	100
Spray_nozle_C	3C	C	Trail_2	t+7	2011	Etox	6	90.57971014
Control	1T	A	Trail_2	t+14	2011	Etox	26	NA
Control	1T	B	Trail_2	t+14	2011	Etox	23	NA
Control	1T	C	Trail_2	t+14	2011	Etox	25	NA
Control	2T	A	Trail_2	t+14	2011	Etox	60	NA
Control	2T	B	Trail_2	t+14	2011	Etox	51	NA
Control	2T	C	Trail_2	t+14	2011	Etox	56	NA
Control	3T	A	Trail_2	t+14	2011	Etox	50	NA
Control	3T	B	Trail_2	t+14	2011	Etox	24	NA
Control	3T	C	Trail_2	t+14	2011	Etox	38	NA
Spray_nozle_L	1L	A	Trail_2	t+14	2011	Etox	0	100
Spray_nozle_L	1L	B	Trail_2	t+14	2011	Etox	3	92.68292683
Spray_nozle_L	1L	C	Trail_2	t+14	2011	Etox	2	94.26086957
Spray_nozle_L	2L	A	Trail_2	t+14	2011	Etox	2	97.15447154
Spray_nozle_L	2L	B	Trail_2	t+14	2011	Etox	4	90.16681299
Spray_nozle_L	2L	C	Trail_2	t+14	2011	Etox	3	94.5
Spray_nozle_L	3L	A	Trail_2	t+14	2011	Etox	6	91.42857143
Spray_nozle_L	3L	B	Trail_2	t+14	2011	Etox	2	85.06944444
Spray_nozle_L	3L	C	Trail_2	t+14	2011	Etox	4	86.84210526
Spray_nozle_C	1C	A	Trail_2	t+14	2011	Etox	1	96.41025641
Spray_nozle_C	1C	B	Trail_2	t+14	2011	Etox	8	85.71428571
Spray_nozle_C	1C	C	Trail_2	t+14	2011	Etox	5	86.8
Spray_nozle_C	2C	A	Trail_2	t+14	2011	Etox	2	95.03546099
Spray_nozle_C	2C	B	Trail_2	t+14	2011	Etox	8	80.62283737
Spray_nozle_C	2C	C	Trail_2	t+14	2011	Etox	5	87.93859649
Spray_nozle_C	3C	A	Trail_2	t+14	2011	Etox	9	93.20754717
Spray_nozle_C	3C	B	Trail_2	t+14	2011	Etox	7	66.55555556
Spray_nozle_C	3C	C	Trail_2	t+14	2011	Etox	8	84.79532164
Control	1T	A	Trail_3	t-7	2012	Etox	29	NA
Control	1T	B	Trail_3	t-7	2012	Etox	24	NA
Control	1T	C	Trail_3	t-7	2012	Etox	22	NA
Control	2T	A	Trail_3	t-7	2012	Etox	94	NA
Control	2T	B	Trail_3	t-7	2012	Etox	54	NA
Control	2T	C	Trail_3	t-7	2012	Etox	25	NA
Control	3T	A	Trail_3	t-7	2012	Etox	24	NA
Control	3T	B	Trail_3	t-7	2012	Etox	35	NA
Control	3T	C	Trail_3	t-7	2012	Etox	18	NA
Spray_nozle_L	1L	A	Trail_3	t-7	2012	Etox	20	NA
Spray_nozle_L	1L	B	Trail_3	t-7	2012	Etox	22	NA
Spray_nozle_L	1L	C	Trail_3	t-7	2012	Etox	33	NA
Spray_nozle_L	2L	A	Trail_3	t-7	2012	Etox	36	NA
Spray_nozle_L	2L	B	Trail_3	t-7	2012	Etox	28	NA
Spray_nozle_L	2L	C	Trail_3	t-7	2012	Etox	36	NA
Spray_nozle_L	3L	A	Trail_3	t-7	2012	Etox	43	NA
Spray_nozle_L	3L	B	Trail_3	t-7	2012	Etox	29	NA
Spray_nozle_L	3L	C	Trail_3	t-7	2012	Etox	44	NA
Spray_nozle_C	1C	A	Trail_3	t-7	2012	Etox	10	NA
Spray_nozle_C	1C	B	Trail_3	t-7	2012	Etox	26	NA
Spray_nozle_C	1C	C	Trail_3	t-7	2012	Etox	20	NA
Spray_nozle_C	2C	A	Trail_3	t-7	2012	Etox	40	NA
Spray_nozle_C	2C	B	Trail_3	t-7	2012	Etox	40	NA
Spray_nozle_C	2C	C	Trail_3	t-7	2012	Etox	42	NA
Spray_nozle_C	3C	A	Trail_3	t-7	2012	Etox	20	NA
Spray_nozle_C	3C	B	Trail_3	t-7	2012	Etox	22	NA
Spray_nozle_C	3C	C	Trail_3	t-7	2012	Etox	20	NA
Control	1T	A	Trail_3	t-1	2012	Etox	25	NA
Control	1T	B	Trail_3	t-1	2012	Etox	50	NA
Control	1T	C	Trail_3	t-1	2012	Etox	58	NA
Control	2T	A	Trail_3	t-1	2012	Etox	62	NA
Control	2T	B	Trail_3	t-1	2012	Etox	52	NA
Control	2T	C	Trail_3	t-1	2012	Etox	22	NA
Control	3T	A	Trail_3	t-1	2012	Etox	27	NA
Control	3T	B	Trail_3	t-1	2012	Etox	4	NA
Control	3T	C	Trail_3	t-1	2012	Etox	5	NA
Spray_nozle_L	1L	A	Trail_3	t-1	2012	Etox	50	NA
Spray_nozle_L	1L	B	Trail_3	t-1	2012	Etox	47	NA
Spray_nozle_L	1L	C	Trail_3	t-1	2012	Etox	62	NA
Spray_nozle_L	2L	A	Trail_3	t-1	2012	Etox	3	NA
Spray_nozle_L	2L	B	Trail_3	t-1	2012	Etox	12	NA
Spray_nozle_L	2L	C	Trail_3	t-1	2012	Etox	14	NA
Spray_nozle_L	3L	A	Trail_3	t-1	2012	Etox	13	NA
Spray_nozle_L	3L	B	Trail_3	t-1	2012	Etox	8	NA
Spray_nozle_L	3L	C	Trail_3	t-1	2012	Etox	6	NA
Spray_nozle_C	1C	A	Trail_3	t-1	2012	Etox	3	NA
Spray_nozle_C	1C	B	Trail_3	t-1	2012	Etox	2	NA
Spray_nozle_C	1C	C	Trail_3	t-1	2012	Etox	7	NA
Spray_nozle_C	2C	A	Trail_3	t-1	2012	Etox	11	NA
Spray_nozle_C	2C	B	Trail_3	t-1	2012	Etox	17	NA
Spray_nozle_C	2C	C	Trail_3	t-1	2012	Etox	7	NA
Spray_nozle_C	3C	A	Trail_3	t-1	2012	Etox	32	NA
Spray_nozle_C	3C	B	Trail_3	t-1	2012	Etox	34	NA
Spray_nozle_C	3C	C	Trail_3	t-1	2012	Etox	8	NA
Control	1T	A	Trail_3	t+1	2012	Etox	47	NA
Control	1T	B	Trail_3	t+1	2012	Etox	58	NA
Control	1T	C	Trail_3	t+1	2012	Etox	64	NA
Control	2T	A	Trail_3	t+1	2012	Etox	38	NA
Control	2T	B	Trail_3	t+1	2012	Etox	47	NA
Control	2T	C	Trail_3	t+1	2012	Etox	14	NA
Control	3T	A	Trail_3	t+1	2012	Etox	18	NA
Control	3T	B	Trail_3	t+1	2012	Etox	11	NA
Control	3T	C	Trail_3	t+1	2012	Etox	14	NA
Spray_nozle_L	1L	A	Trail_3	t+1	2012	Etox	2	97.87234043
Spray_nozle_L	1L	B	Trail_3	t+1	2012	Etox	0	100
Spray_nozle_L	1L	C	Trail_3	t+1	2012	Etox	1	98.53830645
Spray_nozle_L	2L	A	Trail_3	t+1	2012	Etox	0	100
Spray_nozle_L	2L	B	Trail_3	t+1	2012	Etox	0	100
Spray_nozle_L	2L	C	Trail_3	t+1	2012	Etox	1	88.7755102
Spray_nozle_L	3L	A	Trail_3	t+1	2012	Etox	6	30.76923077
Spray_nozle_L	3L	B	Trail_3	t+1	2012	Etox	2	90.90909091
Spray_nozle_L	3L	C	Trail_3	t+1	2012	Etox	1	94.04761905
Spray_nozle_C	1C	A	Trail_3	t+1	2012	Etox	0	100
Spray_nozle_C	1C	B	Trail_3	t+1	2012	Etox	4	0
Spray_nozle_C	1C	C	Trail_3	t+1	2012	Etox	0	100
Spray_nozle_C	2C	A	Trail_3	t+1	2012	Etox	6	11.00478469
Spray_nozle_C	2C	B	Trail_3	t+1	2012	Etox	1	93.49186483
Spray_nozle_C	2C	C	Trail_3	t+1	2012	Etox	1	77.55102041
Spray_nozle_C	3C	A	Trail_3	t+1	2012	Etox	0	100
Spray_nozle_C	3C	B	Trail_3	t+1	2012	Etox	0	100
Spray_nozle_C	3C	C	Trail_3	t+1	2012	Etox	0	100
Control	1T	A	Trail_3	t+7	2012	Etox	36	NA
Control	1T	B	Trail_3	t+7	2012	Etox	19	NA
Control	1T	C	Trail_3	t+7	2012	Etox	13	NA
Control	2T	A	Trail_3	t+7	2012	Etox	97	NA
Control	2T	B	Trail_3	t+7	2012	Etox	60	NA
Control	2T	C	Trail_3	t+7	2012	Etox	12	NA
Control	3T	A	Trail_3	t+7	2012	Etox	28	NA
Control	3T	B	Trail_3	t+7	2012	Etox	7	NA
Control	3T	C	Trail_3	t+7	2012	Etox	12	NA
Spray_nozle_L	1L	A	Trail_3	t+7	2012	Etox	0	100
Spray_nozle_L	1L	B	Trail_3	t+7	2012	Etox	1	94.40089586
Spray_nozle_L	1L	C	Trail_3	t+7	2012	Etox	0	100
Spray_nozle_L	2L	A	Trail_3	t+7	2012	Etox	0	100
Spray_nozle_L	2L	B	Trail_3	t+7	2012	Etox	1	92.77777778
Spray_nozle_L	2L	C	Trail_3	t+7	2012	Etox	0	100
Spray_nozle_L	3L	A	Trail_3	t+7	2012	Etox	5	62.91208791
Spray_nozle_L	3L	B	Trail_3	t+7	2012	Etox	6	57.14285714
Spray_nozle_L	3L	C	Trail_3	t+7	2012	Etox	3	79.16666667
Spray_nozle_C	1C	A	Trail_3	t+7	2012	Etox	3	30.55555556
Spray_nozle_C	1C	B	Trail_3	t+7	2012	Etox	0	100
Spray_nozle_C	1C	C	Trail_3	t+7	2012	Etox	0	100
Spray_nozle_C	2C	A	Trail_3	t+7	2012	Etox	0	100
Spray_nozle_C	2C	B	Trail_3	t+7	2012	Etox	1	94.90196078
Spray_nozle_C	2C	C	Trail_3	t+7	2012	Etox	6	0
Spray_nozle_C	3C	A	Trail_3	t+7	2012	Etox	1	96.98660714
Spray_nozle_C	3C	B	Trail_3	t+7	2012	Etox	7	88.23529412
Spray_nozle_C	3C	C	Trail_3	t+7	2012	Etox	6	68.75
Control	1T	A	Trail_3	t+14	2012	Etox	25	NA
Control	1T	B	Trail_3	t+14	2012	Etox	18	NA
Control	1T	C	Trail_3	t+14	2012	Etox	14	NA
Control	2T	A	Trail_3	t+14	2012	Etox	75	NA
Control	2T	B	Trail_3	t+14	2012	Etox	55	NA
Control	2T	C	Trail_3	t+14	2012	Etox	11	NA
Control	3T	A	Trail_3	t+14	2012	Etox	29	NA
Control	3T	B	Trail_3	t+14	2012	Etox	15	NA
Control	3T	C	Trail_3	t+14	2012	Etox	13	NA
Spray_nozle_L	1L	A	Trail_3	t+14	2012	Etox	4	92
Spray_nozle_L	1L	B	Trail_3	t+14	2012	Etox	9	46.80851064
Spray_nozle_L	1L	C	Trail_3	t+14	2012	Etox	1	93.31797235
Spray_nozle_L	2L	A	Trail_3	t+14	2012	Etox	6	0
Spray_nozle_L	2L	B	Trail_3	t+14	2012	Etox	10	21.21212121
Spray_nozle_L	2L	C	Trail_3	t+14	2012	Etox	2	71.42857143
Spray_nozle_L	3L	A	Trail_3	t+14	2012	Etox	22	0
Spray_nozle_L	3L	B	Trail_3	t+14	2012	Etox	4	86.66666667
Spray_nozle_L	3L	C	Trail_3	t+14	2012	Etox	6	61.53846154
Spray_nozle_C	1C	A	Trail_3	t+14	2012	Etox	12	0
Spray_nozle_C	1C	B	Trail_3	t+14	2012	Etox	15	0
Spray_nozle_C	1C	C	Trail_3	t+14	2012	Etox	24	0
Spray_nozle_C	2C	A	Trail_3	t+14	2012	Etox	40	0
Spray_nozle_C	2C	B	Trail_3	t+14	2012	Etox	30	0
Spray_nozle_C	2C	C	Trail_3	t+14	2012	Etox	6	0
Spray_nozle_C	3C	A	Trail_3	t+14	2012	Etox	18	47.62931034
Spray_nozle_C	3C	B	Trail_3	t+14	2012	Etox	4	96.8627451
Spray_nozle_C	3C	C	Trail_3	t+14	2012	Etox	6	71.15384615
Control	1T	A	Trail_1	t-7	2011	Microsin	5	NA
Control	1T	B	Trail_1	t-7	2011	Microsin	8	NA
Control	1T	C	Trail_1	t-7	2011	Microsin	7	NA
Control	2T	A	Trail_1	t-7	2011	Microsin	28	NA
Control	2T	B	Trail_1	t-7	2011	Microsin	19	NA
Control	2T	C	Trail_1	t-7	2011	Microsin	25	NA
Control	3T	A	Trail_1	t-7	2011	Microsin	25	NA
Control	3T	B	Trail_1	t-7	2011	Microsin	17	NA
Control	3T	C	Trail_1	t-7	2011	Microsin	21	NA
Spray_nozle_L	1L	A	Trail_1	t-7	2011	Microsin	28	NA
Spray_nozle_L	1L	B	Trail_1	t-7	2011	Microsin	21	NA
Spray_nozle_L	1L	C	Trail_1	t-7	2011	Microsin	25	NA
Spray_nozle_L	2L	A	Trail_1	t-7	2011	Microsin	10	NA
Spray_nozle_L	2L	B	Trail_1	t-7	2011	Microsin	7	NA
Spray_nozle_L	2L	C	Trail_1	t-7	2011	Microsin	9	NA
Spray_nozle_L	3L	A	Trail_1	t-7	2011	Microsin	35	NA
Spray_nozle_L	3L	B	Trail_1	t-7	2011	Microsin	15	NA
Spray_nozle_L	3L	C	Trail_1	t-7	2011	Microsin	25	NA
Spray_nozle_C	1C	A	Trail_1	t-7	2011	Microsin	0	NA
Spray_nozle_C	1C	B	Trail_1	t-7	2011	Microsin	6	NA
Spray_nozle_C	1C	C	Trail_1	t-7	2011	Microsin	3	NA
Spray_nozle_C	2C	A	Trail_1	t-7	2011	Microsin	7	NA
Spray_nozle_C	2C	B	Trail_1	t-7	2011	Microsin	30	NA
Spray_nozle_C	2C	C	Trail_1	t-7	2011	Microsin	19	NA
Spray_nozle_C	3C	A	Trail_1	t-7	2011	Microsin	30	NA
Spray_nozle_C	3C	B	Trail_1	t-7	2011	Microsin	35	NA
Spray_nozle_C	3C	C	Trail_1	t-7	2011	Microsin	33	NA
Control	1T	A	Trail_1	t-1	2011	Microsin	33	NA
Control	1T	B	Trail_1	t-1	2011	Microsin	24	NA
Control	1T	C	Trail_1	t-1	2011	Microsin	29	NA
Control	2T	A	Trail_1	t-1	2011	Microsin	25	NA
Control	2T	B	Trail_1	t-1	2011	Microsin	21	NA
Control	2T	C	Trail_1	t-1	2011	Microsin	23	NA
Control	3T	A	Trail_1	t-1	2011	Microsin	14	NA
Control	3T	B	Trail_1	t-1	2011	Microsin	30	NA
Control	3T	C	Trail_1	t-1	2011	Microsin	23	NA
Spray_nozle_L	1L	A	Trail_1	t-1	2011	Microsin	40	NA
Spray_nozle_L	1L	B	Trail_1	t-1	2011	Microsin	30	NA
Spray_nozle_L	1L	C	Trail_1	t-1	2011	Microsin	36	NA
Spray_nozle_L	2L	A	Trail_1	t-1	2011	Microsin	21	NA
Spray_nozle_L	2L	B	Trail_1	t-1	2011	Microsin	18	NA
Spray_nozle_L	2L	C	Trail_1	t-1	2011	Microsin	20	NA
Spray_nozle_L	3L	A	Trail_1	t-1	2011	Microsin	22	NA
Spray_nozle_L	3L	B	Trail_1	t-1	2011	Microsin	18	NA
Spray_nozle_L	3L	C	Trail_1	t-1	2011	Microsin	20	NA
Spray_nozle_C	1C	A	Trail_1	t-1	2011	Microsin	12	NA
Spray_nozle_C	1C	B	Trail_1	t-1	2011	Microsin	6	NA
Spray_nozle_C	1C	C	Trail_1	t-1	2011	Microsin	9	NA
Spray_nozle_C	2C	A	Trail_1	t-1	2011	Microsin	30	NA
Spray_nozle_C	2C	B	Trail_1	t-1	2011	Microsin	45	NA
Spray_nozle_C	2C	C	Trail_1	t-1	2011	Microsin	38	NA
Spray_nozle_C	3C	A	Trail_1	t-1	2011	Microsin	40	NA
Spray_nozle_C	3C	B	Trail_1	t-1	2011	Microsin	43	NA
Spray_nozle_C	3C	C	Trail_1	t-1	2011	Microsin	42	NA
Control	1T	A	Trail_1	t+1	2011	Microsin	22	NA
Control	1T	B	Trail_1	t+1	2011	Microsin	27	NA
Control	1T	C	Trail_1	t+1	2011	Microsin	24	NA
Control	2T	A	Trail_1	t+1	2011	Microsin	3	NA
Control	2T	B	Trail_1	t+1	2011	Microsin	5	NA
Control	2T	C	Trail_1	t+1	2011	Microsin	4	NA
Control	3T	A	Trail_1	t+1	2011	Microsin	25	NA
Control	3T	B	Trail_1	t+1	2011	Microsin	7	NA
Control	3T	C	Trail_1	t+1	2011	Microsin	17	NA
Spray_nozle_L	1L	A	Trail_1	t+1	2011	Microsin	0	100
Spray_nozle_L	1L	B	Trail_1	t+1	2011	Microsin	0	100
Spray_nozle_L	1L	C	Trail_1	t+1	2011	Microsin	0	100
Spray_nozle_L	2L	A	Trail_1	t+1	2011	Microsin	0	100
Spray_nozle_L	2L	B	Trail_1	t+1	2011	Microsin	0	100
Spray_nozle_L	2L	C	Trail_1	t+1	2011	Microsin	0	100
Spray_nozle_L	3L	A	Trail_1	t+1	2011	Microsin	0	100
Spray_nozle_L	3L	B	Trail_1	t+1	2011	Microsin	0	100
Spray_nozle_L	3L	C	Trail_1	t+1	2011	Microsin	0	100
Spray_nozle_C	1C	A	Trail_1	t+1	2011	Microsin	0	100
Spray_nozle_C	1C	B	Trail_1	t+1	2011	Microsin	0	100
Spray_nozle_C	1C	C	Trail_1	t+1	2011	Microsin	0	100
Spray_nozle_C	2C	A	Trail_1	t+1	2011	Microsin	0	100
Spray_nozle_C	2C	B	Trail_1	t+1	2011	Microsin	0	100
Spray_nozle_C	2C	C	Trail_1	t+1	2011	Microsin	0	100
Spray_nozle_C	3C	A	Trail_1	t+1	2011	Microsin	4	94.4
Spray_nozle_C	3C	B	Trail_1	t+1	2011	Microsin	7	30.23255814
Spray_nozle_C	3C	C	Trail_1	t+1	2011	Microsin	5	83.89355742
Control	1T	A	Trail_1	t+7	2011	Microsin	27	NA
Control	1T	B	Trail_1	t+7	2011	Microsin	32	NA
Control	1T	C	Trail_1	t+7	2011	Microsin	30	NA
Control	2T	A	Trail_1	t+7	2011	Microsin	18	NA
Control	2T	B	Trail_1	t+7	2011	Microsin	15	NA
Control	2T	C	Trail_1	t+7	2011	Microsin	17	NA
Control	3T	A	Trail_1	t+7	2011	Microsin	14	NA
Control	3T	B	Trail_1	t+7	2011	Microsin	32	NA
Control	3T	C	Trail_1	t+7	2011	Microsin	25	NA
Spray_nozle_L	1L	A	Trail_1	t+7	2011	Microsin	0	100
Spray_nozle_L	1L	B	Trail_1	t+7	2011	Microsin	1	97.5
Spray_nozle_L	1L	C	Trail_1	t+7	2011	Microsin	1	97.31481481
Spray_nozle_L	2L	A	Trail_1	t+7	2011	Microsin	0	100
Spray_nozle_L	2L	B	Trail_1	t+7	2011	Microsin	0	100
Spray_nozle_L	2L	C	Trail_1	t+7	2011	Microsin	0	100
Spray_nozle_L	3L	A	Trail_1	t+7	2011	Microsin	0	100
Spray_nozle_L	3L	B	Trail_1	t+7	2011	Microsin	1	94.79166667
Spray_nozle_L	3L	C	Trail_1	t+7	2011	Microsin	1	95.4
Spray_nozle_C	1C	A	Trail_1	t+7	2011	Microsin	0	100
Spray_nozle_C	1C	B	Trail_1	t+7	2011	Microsin	1	87.5
Spray_nozle_C	1C	C	Trail_1	t+7	2011	Microsin	1	89.25925926
Spray_nozle_C	2C	A	Trail_1	t+7	2011	Microsin	4	81.48148148
Spray_nozle_C	2C	B	Trail_1	t+7	2011	Microsin	30	6.666666667
Spray_nozle_C	2C	C	Trail_1	t+7	2011	Microsin	17	39.47368421
Spray_nozle_C	3C	A	Trail_1	t+7	2011	Microsin	26	35
Spray_nozle_C	3C	B	Trail_1	t+7	2011	Microsin	30	34.59302326
Spray_nozle_C	3C	C	Trail_1	t+7	2011	Microsin	28	38.66666667
Control	1T	A	Trail_1	t+14	2011	Microsin	23	NA
Control	1T	B	Trail_1	t+14	2011	Microsin	15	NA
Control	1T	C	Trail_1	t+14	2011	Microsin	19	NA
Control	2T	A	Trail_1	t+14	2011	Microsin	21	NA
Control	2T	B	Trail_1	t+14	2011	Microsin	21	NA
Control	2T	C	Trail_1	t+14	2011	Microsin	21	NA
Control	3T	A	Trail_1	t+14	2011	Microsin	22	NA
Control	3T	B	Trail_1	t+14	2011	Microsin	30	NA
Control	3T	C	Trail_1	t+14	2011	Microsin	27	NA
Spray_nozle_L	1L	A	Trail_1	t+14	2011	Microsin	18	35.43478261
Spray_nozle_L	1L	B	Trail_1	t+14	2011	Microsin	1	94.66666667
Spray_nozle_L	1L	C	Trail_1	t+14	2011	Microsin	10	57.60233918
Spray_nozle_L	2L	A	Trail_1	t+14	2011	Microsin	2	88.66213152
Spray_nozle_L	2L	B	Trail_1	t+14	2011	Microsin	1	94.44444444
Spray_nozle_L	2L	C	Trail_1	t+14	2011	Microsin	2	89.04761905
Spray_nozle_L	3L	A	Trail_1	t+14	2011	Microsin	5	85.53719008
Spray_nozle_L	3L	B	Trail_1	t+14	2011	Microsin	3	83.33333333
Spray_nozle_L	3L	C	Trail_1	t+14	2011	Microsin	4	82.96296296
Spray_nozle_C	1C	A	Trail_1	t+14	2011	Microsin	16	0
Spray_nozle_C	1C	B	Trail_1	t+14	2011	Microsin	1	73.33333333
Spray_nozle_C	1C	C	Trail_1	t+14	2011	Microsin	9	0
Spray_nozle_C	2C	A	Trail_1	t+14	2011	Microsin	24	4.761904762
Spray_nozle_C	2C	B	Trail_1	t+14	2011	Microsin	21	53.33333333
Spray_nozle_C	2C	C	Trail_1	t+14	2011	Microsin	23	33.70927318
Spray_nozle_C	3C	A	Trail_1	t+14	2011	Microsin	31	50.68181818
Spray_nozle_C	3C	B	Trail_1	t+14	2011	Microsin	18	58.13953488
Spray_nozle_C	3C	C	Trail_1	t+14	2011	Microsin	25	49.29453263
Control	1T	A	Trail_2	t-7	2011	Microsin	18	NA
Control	1T	B	Trail_2	t-7	2011	Microsin	21	NA
Control	1T	C	Trail_2	t-7	2011	Microsin	20	NA
Control	2T	A	Trail_2	t-7	2011	Microsin	18	NA
Control	2T	B	Trail_2	t-7	2011	Microsin	32	NA
Control	2T	C	Trail_2	t-7	2011	Microsin	25	NA
Control	3T	A	Trail_2	t-7	2011	Microsin	17	NA
Control	3T	B	Trail_2	t-7	2011	Microsin	14	NA
Control	3T	C	Trail_2	t-7	2011	Microsin	16	NA
Spray_nozle_L	1L	A	Trail_2	t-7	2011	Microsin	13	NA
Spray_nozle_L	1L	B	Trail_2	t-7	2011	Microsin	9	NA
Spray_nozle_L	1L	C	Trail_2	t-7	2011	Microsin	12	NA
Spray_nozle_L	2L	A	Trail_2	t-7	2011	Microsin	18	NA
Spray_nozle_L	2L	B	Trail_2	t-7	2011	Microsin	24	NA
Spray_nozle_L	2L	C	Trail_2	t-7	2011	Microsin	21	NA
Spray_nozle_L	3L	A	Trail_2	t-7	2011	Microsin	31	NA
Spray_nozle_L	3L	B	Trail_2	t-7	2011	Microsin	27	NA
Spray_nozle_L	3L	C	Trail_2	t-7	2011	Microsin	29	NA
Spray_nozle_C	1C	A	Trail_2	t-7	2011	Microsin	14	NA
Spray_nozle_C	1C	B	Trail_2	t-7	2011	Microsin	17	NA
Spray_nozle_C	1C	C	Trail_2	t-7	2011	Microsin	16	NA
Spray_nozle_C	2C	A	Trail_2	t-7	2011	Microsin	34	NA
Spray_nozle_C	2C	B	Trail_2	t-7	2011	Microsin	39	NA
Spray_nozle_C	2C	C	Trail_2	t-7	2011	Microsin	37	NA
Spray_nozle_C	3C	A	Trail_2	t-7	2011	Microsin	29	NA
Spray_nozle_C	3C	B	Trail_2	t-7	2011	Microsin	38	NA
Spray_nozle_C	3C	C	Trail_2	t-7	2011	Microsin	34	NA
Control	1T	A	Trail_2	t-1	2011	Microsin	16	NA
Control	1T	B	Trail_2	t-1	2011	Microsin	28	NA
Control	1T	C	Trail_2	t-1	2011	Microsin	20	NA
Control	2T	A	Trail_2	t-1	2011	Microsin	24	NA
Control	2T	B	Trail_2	t-1	2011	Microsin	32	NA
Control	2T	C	Trail_2	t-1	2011	Microsin	26	NA
Control	3T	A	Trail_2	t-1	2011	Microsin	14	NA
Control	3T	B	Trail_2	t-1	2011	Microsin	32	NA
Control	3T	C	Trail_2	t-1	2011	Microsin	23	NA
Spray_nozle_L	1L	A	Trail_2	t-1	2011	Microsin	21	NA
Spray_nozle_L	1L	B	Trail_2	t-1	2011	Microsin	10	NA
Spray_nozle_L	1L	C	Trail_2	t-1	2011	Microsin	16	NA
Spray_nozle_L	2L	A	Trail_2	t-1	2011	Microsin	18	NA
Spray_nozle_L	2L	B	Trail_2	t-1	2011	Microsin	12	NA
Spray_nozle_L	2L	C	Trail_2	t-1	2011	Microsin	15	NA
Spray_nozle_L	3L	A	Trail_2	t-1	2011	Microsin	27	NA
Spray_nozle_L	3L	B	Trail_2	t-1	2011	Microsin	9	NA
Spray_nozle_L	3L	C	Trail_2	t-1	2011	Microsin	18	NA
Spray_nozle_C	1C	A	Trail_2	t-1	2011	Microsin	11	NA
Spray_nozle_C	1C	B	Trail_2	t-1	2011	Microsin	16	NA
Spray_nozle_C	1C	C	Trail_2	t-1	2011	Microsin	15	NA
Spray_nozle_C	2C	A	Trail_2	t-1	2011	Microsin	23	NA
Spray_nozle_C	2C	B	Trail_2	t-1	2011	Microsin	16	NA
Spray_nozle_C	2C	C	Trail_2	t-1	2011	Microsin	20	NA
Spray_nozle_C	3C	A	Trail_2	t-1	2011	Microsin	26	NA
Spray_nozle_C	3C	B	Trail_2	t-1	2011	Microsin	34	NA
Spray_nozle_C	3C	C	Trail_2	t-1	2011	Microsin	31	NA
Control	1T	A	Trail_2	t+1	2011	Microsin	18	NA
Control	1T	B	Trail_2	t+1	2011	Microsin	11	NA
Control	1T	C	Trail_2	t+1	2011	Microsin	15	NA
Control	2T	A	Trail_2	t+1	2011	Microsin	21	NA
Control	2T	B	Trail_2	t+1	2011	Microsin	30	NA
Control	2T	C	Trail_2	t+1	2011	Microsin	26	NA
Control	3T	A	Trail_2	t+1	2011	Microsin	16	NA
Control	3T	B	Trail_2	t+1	2011	Microsin	26	NA
Control	3T	C	Trail_2	t+1	2011	Microsin	20	NA
Spray_nozle_L	1L	A	Trail_2	t+1	2011	Microsin	0	100
Spray_nozle_L	1L	B	Trail_2	t+1	2011	Microsin	0	100
Spray_nozle_L	1L	C	Trail_2	t+1	2011	Microsin	0	100
Spray_nozle_L	2L	A	Trail_2	t+1	2011	Microsin	1	93.65079365
Spray_nozle_L	2L	B	Trail_2	t+1	2011	Microsin	0	100
Spray_nozle_L	2L	C	Trail_2	t+1	2011	Microsin	1	93.33333333
Spray_nozle_L	3L	A	Trail_2	t+1	2011	Microsin	6	80.55555556
Spray_nozle_L	3L	B	Trail_2	t+1	2011	Microsin	0	100
Spray_nozle_L	3L	C	Trail_2	t+1	2011	Microsin	3	80.83333333
Spray_nozle_C	1C	A	Trail_2	t+1	2011	Microsin	0	100
Spray_nozle_C	1C	B	Trail_2	t+1	2011	Microsin	0	100
Spray_nozle_C	1C	C	Trail_2	t+1	2011	Microsin	0	100
Spray_nozle_C	2C	A	Trail_2	t+1	2011	Microsin	0	100
Spray_nozle_C	2C	B	Trail_2	t+1	2011	Microsin	0	100
Spray_nozle_C	2C	C	Trail_2	t+1	2011	Microsin	0	100
Spray_nozle_C	3C	A	Trail_2	t+1	2011	Microsin	2	93.26923077
Spray_nozle_C	3C	B	Trail_2	t+1	2011	Microsin	0	100
Spray_nozle_C	3C	C	Trail_2	t+1	2011	Microsin	1	96.29032258
Control	1T	A	Trail_2	t+7	2011	Microsin	38	NA
Control	1T	B	Trail_2	t+7	2011	Microsin	23	NA
Control	1T	C	Trail_2	t+7	2011	Microsin	31	NA
Control	2T	A	Trail_2	t+7	2011	Microsin	35	NA
Control	2T	B	Trail_2	t+7	2011	Microsin	27	NA
Control	2T	C	Trail_2	t+7	2011	Microsin	31	NA
Control	3T	A	Trail_2	t+7	2011	Microsin	43	NA
Control	3T	B	Trail_2	t+7	2011	Microsin	52	NA
Control	3T	C	Trail_2	t+7	2011	Microsin	48	NA
Spray_nozle_L	1L	A	Trail_2	t+7	2011	Microsin	9	81.95488722
Spray_nozle_L	1L	B	Trail_2	t+7	2011	Microsin	4	51.30434783
Spray_nozle_L	1L	C	Trail_2	t+7	2011	Microsin	60	0
Spray_nozle_L	2L	A	Trail_2	t+7	2011	Microsin	24	8.571428571
Spray_nozle_L	2L	B	Trail_2	t+7	2011	Microsin	6	40.74074074
Spray_nozle_L	2L	C	Trail_2	t+7	2011	Microsin	16	10.53763441
Spray_nozle_L	3L	A	Trail_2	t+7	2011	Microsin	18	78.29457364
Spray_nozle_L	3L	B	Trail_2	t+7	2011	Microsin	11	24.78632479
Spray_nozle_L	3L	C	Trail_2	t+7	2011	Microsin	19	49.4212963
Spray_nozle_C	1C	A	Trail_2	t+7	2011	Microsin	18	31.10047847
Spray_nozle_C	1C	B	Trail_2	t+7	2011	Microsin	15	0
Spray_nozle_C	1C	C	Trail_2	t+7	2011	Microsin	14	39.78494624
Spray_nozle_C	2C	A	Trail_2	t+7	2011	Microsin	14	58.26086957
Spray_nozle_C	2C	B	Trail_2	t+7	2011	Microsin	30	0
Spray_nozle_C	2C	C	Trail_2	t+7	2011	Microsin	22	7.741935484
Spray_nozle_C	3C	A	Trail_2	t+7	2011	Microsin	27	66.18962433
Spray_nozle_C	3C	B	Trail_2	t+7	2011	Microsin	31	43.89140271
Spray_nozle_C	3C	C	Trail_2	t+7	2011	Microsin	29	55.17473118
Control	1T	A	Trail_2	t+14	2011	Microsin	32	NA
Control	1T	B	Trail_2	t+14	2011	Microsin	35	NA
Control	1T	C	Trail_2	t+14	2011	Microsin	36	NA
Control	2T	A	Trail_2	t+14	2011	Microsin	33	NA
Control	2T	B	Trail_2	t+14	2011	Microsin	23	NA
Control	2T	C	Trail_2	t+14	2011	Microsin	29	NA
Control	3T	A	Trail_2	t+14	2011	Microsin	45	NA
Control	3T	B	Trail_2	t+14	2011	Microsin	31	NA
Control	3T	C	Trail_2	t+14	2011	Microsin	42	NA
Spray_nozle_L	1L	A	Trail_2	t+14	2011	Microsin	11	73.80952381
Spray_nozle_L	1L	B	Trail_2	t+14	2011	Microsin	18	0
Spray_nozle_L	1L	C	Trail_2	t+14	2011	Microsin	17	40.97222222
Spray_nozle_L	2L	A	Trail_2	t+14	2011	Microsin	15	39.39393939
Spray_nozle_L	2L	B	Trail_2	t+14	2011	Microsin	8	7.246376812
Spray_nozle_L	2L	C	Trail_2	t+14	2011	Microsin	12	28.27586207
Spray_nozle_L	3L	A	Trail_2	t+14	2011	Microsin	25	71.19341564
Spray_nozle_L	3L	B	Trail_2	t+14	2011	Microsin	14	0
Spray_nozle_L	3L	C	Trail_2	t+14	2011	Microsin	16	51.32275132
Spray_nozle_C	1C	A	Trail_2	t+14	2011	Microsin	10	54.54545455
Spray_nozle_C	1C	B	Trail_2	t+14	2011	Microsin	12	40
Spray_nozle_C	1C	C	Trail_2	t+14	2011	Microsin	11	59.25925926
Spray_nozle_C	2C	A	Trail_2	t+14	2011	Microsin	23	27.27272727
Spray_nozle_C	2C	B	Trail_2	t+14	2011	Microsin	18	0
Spray_nozle_C	2C	C	Trail_2	t+14	2011	Microsin	21	5.862068966
Spray_nozle_C	3C	A	Trail_2	t+14	2011	Microsin	33	60.51282051
Spray_nozle_C	3C	B	Trail_2	t+14	2011	Microsin	40	0
Spray_nozle_C	3C	C	Trail_2	t+14	2011	Microsin	37	34.6390169
Control	1T	A	Trail_3	t-7	2012	Microsin	22	NA
Control	1T	B	Trail_3	t-7	2012	Microsin	16	NA
Control	1T	C	Trail_3	t-7	2012	Microsin	6	NA
Control	2T	A	Trail_3	t-7	2012	Microsin	20	NA
Control	2T	B	Trail_3	t-7	2012	Microsin	23	NA
Control	2T	C	Trail_3	t-7	2012	Microsin	17	NA
Control	3T	A	Trail_3	t-7	2012	Microsin	16	NA
Control	3T	B	Trail_3	t-7	2012	Microsin	17	NA
Control	3T	C	Trail_3	t-7	2012	Microsin	17	NA
Spray_nozle_L	1L	A	Trail_3	t-7	2012	Microsin	36	NA
Spray_nozle_L	1L	B	Trail_3	t-7	2012	Microsin	38	NA
Spray_nozle_L	1L	C	Trail_3	t-7	2012	Microsin	31	NA
Spray_nozle_L	2L	A	Trail_3	t-7	2012	Microsin	16	NA
Spray_nozle_L	2L	B	Trail_3	t-7	2012	Microsin	17	NA
Spray_nozle_L	2L	C	Trail_3	t-7	2012	Microsin	4	NA
Spray_nozle_L	3L	A	Trail_3	t-7	2012	Microsin	18	NA
Spray_nozle_L	3L	B	Trail_3	t-7	2012	Microsin	21	NA
Spray_nozle_L	3L	C	Trail_3	t-7	2012	Microsin	17	NA
Spray_nozle_C	1C	A	Trail_3	t-7	2012	Microsin	3	NA
Spray_nozle_C	1C	B	Trail_3	t-7	2012	Microsin	2	NA
Spray_nozle_C	1C	C	Trail_3	t-7	2012	Microsin	5	NA
Spray_nozle_C	2C	A	Trail_3	t-7	2012	Microsin	35	NA
Spray_nozle_C	2C	B	Trail_3	t-7	2012	Microsin	14	NA
Spray_nozle_C	2C	C	Trail_3	t-7	2012	Microsin	6	NA
Spray_nozle_C	3C	A	Trail_3	t-7	2012	Microsin	49	NA
Spray_nozle_C	3C	B	Trail_3	t-7	2012	Microsin	38	NA
Spray_nozle_C	3C	C	Trail_3	t-7	2012	Microsin	28	NA
Control	1T	A	Trail_3	t-1	2012	Microsin	24	NA
Control	1T	B	Trail_3	t-1	2012	Microsin	17	NA
Control	1T	C	Trail_3	t-1	2012	Microsin	14	NA
Control	2T	A	Trail_3	t-1	2012	Microsin	61	NA
Control	2T	B	Trail_3	t-1	2012	Microsin	57	NA
Control	2T	C	Trail_3	t-1	2012	Microsin	24	NA
Control	3T	A	Trail_3	t-1	2012	Microsin	6	NA
Control	3T	B	Trail_3	t-1	2012	Microsin	24	NA
Control	3T	C	Trail_3	t-1	2012	Microsin	8	NA
Spray_nozle_L	1L	A	Trail_3	t-1	2012	Microsin	42	NA
Spray_nozle_L	1L	B	Trail_3	t-1	2012	Microsin	35	NA
Spray_nozle_L	1L	C	Trail_3	t-1	2012	Microsin	53	NA
Spray_nozle_L	2L	A	Trail_3	t-1	2012	Microsin	33	NA
Spray_nozle_L	2L	B	Trail_3	t-1	2012	Microsin	46	NA
Spray_nozle_L	2L	C	Trail_3	t-1	2012	Microsin	29	NA
Spray_nozle_L	3L	A	Trail_3	t-1	2012	Microsin	28	NA
Spray_nozle_L	3L	B	Trail_3	t-1	2012	Microsin	17	NA
Spray_nozle_L	3L	C	Trail_3	t-1	2012	Microsin	5	NA
Spray_nozle_C	1C	A	Trail_3	t-1	2012	Microsin	8	NA
Spray_nozle_C	1C	B	Trail_3	t-1	2012	Microsin	8	NA
Spray_nozle_C	1C	C	Trail_3	t-1	2012	Microsin	13	NA
Spray_nozle_C	2C	A	Trail_3	t-1	2012	Microsin	25	NA
Spray_nozle_C	2C	B	Trail_3	t-1	2012	Microsin	17	NA
Spray_nozle_C	2C	C	Trail_3	t-1	2012	Microsin	22	NA
Spray_nozle_C	3C	A	Trail_3	t-1	2012	Microsin	48	NA
Spray_nozle_C	3C	B	Trail_3	t-1	2012	Microsin	40	NA
Spray_nozle_C	3C	C	Trail_3	t-1	2012	Microsin	64	NA
Control	1T	A	Trail_3	t+1	2012	Microsin	14	NA
Control	1T	B	Trail_3	t+1	2012	Microsin	13	NA
Control	1T	C	Trail_3	t+1	2012	Microsin	19	NA
Control	2T	A	Trail_3	t+1	2012	Microsin	14	NA
Control	2T	B	Trail_3	t+1	2012	Microsin	24	NA
Control	2T	C	Trail_3	t+1	2012	Microsin	3	NA
Control	3T	A	Trail_3	t+1	2012	Microsin	21	NA
Control	3T	B	Trail_3	t+1	2012	Microsin	7	NA
Control	3T	C	Trail_3	t+1	2012	Microsin	3	NA
Spray_nozle_L	1L	A	Trail_3	t+1	2012	Microsin	0	100
Spray_nozle_L	1L	B	Trail_3	t+1	2012	Microsin	0	100
Spray_nozle_L	1L	C	Trail_3	t+1	2012	Microsin	0	100
Spray_nozle_L	2L	A	Trail_3	t+1	2012	Microsin	0	100
Spray_nozle_L	2L	B	Trail_3	t+1	2012	Microsin	5	74.18478261
Spray_nozle_L	2L	C	Trail_3	t+1	2012	Microsin	0	100
Spray_nozle_L	3L	A	Trail_3	t+1	2012	Microsin	0	100
Spray_nozle_L	3L	B	Trail_3	t+1	2012	Microsin	0	100
Spray_nozle_L	3L	C	Trail_3	t+1	2012	Microsin	0	100
Spray_nozle_C	1C	A	Trail_3	t+1	2012	Microsin	1	78.57142857
Spray_nozle_C	1C	B	Trail_3	t+1	2012	Microsin	0	100
Spray_nozle_C	1C	C	Trail_3	t+1	2012	Microsin	0	100
Spray_nozle_C	2C	A	Trail_3	t+1	2012	Microsin	1	82.57142857
Spray_nozle_C	2C	B	Trail_3	t+1	2012	Microsin	0	100
Spray_nozle_C	2C	C	Trail_3	t+1	2012	Microsin	0	100
Spray_nozle_C	3C	A	Trail_3	t+1	2012	Microsin	0	100
Spray_nozle_C	3C	B	Trail_3	t+1	2012	Microsin	1	91.42857143
Spray_nozle_C	3C	C	Trail_3	t+1	2012	Microsin	0	100
Control	1T	A	Trail_3	t+7	2012	Microsin	60	NA
Control	1T	B	Trail_3	t+7	2012	Microsin	43	NA
Control	1T	C	Trail_3	t+7	2012	Microsin	36	NA
Control	2T	A	Trail_3	t+7	2012	Microsin	19	NA
Control	2T	B	Trail_3	t+7	2012	Microsin	23	NA
Control	2T	C	Trail_3	t+7	2012	Microsin	38	NA
Control	3T	A	Trail_3	t+7	2012	Microsin	28	NA
Control	3T	B	Trail_3	t+7	2012	Microsin	32	NA
Control	3T	C	Trail_3	t+7	2012	Microsin	10	NA
Spray_nozle_L	1L	A	Trail_3	t+7	2012	Microsin	0	100
Spray_nozle_L	1L	B	Trail_3	t+7	2012	Microsin	0	100
Spray_nozle_L	1L	C	Trail_3	t+7	2012	Microsin	0	100
Spray_nozle_L	2L	A	Trail_3	t+7	2012	Microsin	7	31.89792663
Spray_nozle_L	2L	B	Trail_3	t+7	2012	Microsin	8	56.89981096
Spray_nozle_L	2L	C	Trail_3	t+7	2012	Microsin	3	93.46642468
Spray_nozle_L	3L	A	Trail_3	t+7	2012	Microsin	1	99.23469388
Spray_nozle_L	3L	B	Trail_3	t+7	2012	Microsin	2	91.17647059
Spray_nozle_L	3L	C	Trail_3	t+7	2012	Microsin	1	84
Spray_nozle_C	1C	A	Trail_3	t+7	2012	Microsin	1	95
Spray_nozle_C	1C	B	Trail_3	t+7	2012	Microsin	4	80.23255814
Spray_nozle_C	1C	C	Trail_3	t+7	2012	Microsin	3	91.02564103
Spray_nozle_C	2C	A	Trail_3	t+7	2012	Microsin	7	10.10526316
Spray_nozle_C	2C	B	Trail_3	t+7	2012	Microsin	2	70.84398977
Spray_nozle_C	2C	C	Trail_3	t+7	2012	Microsin	5	85.64593301
Spray_nozle_C	3C	A	Trail_3	t+7	2012	Microsin	10	95.53571429
Spray_nozle_C	3C	B	Trail_3	t+7	2012	Microsin	3	94.375
Spray_nozle_C	3C	C	Trail_3	t+7	2012	Microsin	6	92.5
Control	1T	A	Trail_3	t+14	2012	Microsin	47	NA
Control	1T	B	Trail_3	t+14	2012	Microsin	34	NA
Control	1T	C	Trail_3	t+14	2012	Microsin	32	NA
Control	2T	A	Trail_3	t+14	2012	Microsin	104	NA
Control	2T	B	Trail_3	t+14	2012	Microsin	54	NA
Control	2T	C	Trail_3	t+14	2012	Microsin	44	NA
Control	3T	A	Trail_3	t+14	2012	Microsin	28	NA
Control	3T	B	Trail_3	t+14	2012	Microsin	43	NA
Control	3T	C	Trail_3	t+14	2012	Microsin	22	NA
Spray_nozle_L	1L	A	Trail_3	t+14	2012	Microsin	0	100
Spray_nozle_L	1L	B	Trail_3	t+14	2012	Microsin	2	97.14285714
Spray_nozle_L	1L	C	Trail_3	t+14	2012	Microsin	3	97.52358491
Spray_nozle_L	2L	A	Trail_3	t+14	2012	Microsin	5	91.11305361
Spray_nozle_L	2L	B	Trail_3	t+14	2012	Microsin	2	95.41062802
Spray_nozle_L	2L	C	Trail_3	t+14	2012	Microsin	6	88.71473354
Spray_nozle_L	3L	A	Trail_3	t+14	2012	Microsin	8	93.87755102
Spray_nozle_L	3L	B	Trail_3	t+14	2012	Microsin	10	67.16826265
Spray_nozle_L	3L	C	Trail_3	t+14	2012	Microsin	13	5.454545455
Spray_nozle_C	1C	A	Trail_3	t+14	2012	Microsin	0	100
Spray_nozle_C	1C	B	Trail_3	t+14	2012	Microsin	6	62.5
Spray_nozle_C	1C	C	Trail_3	t+14	2012	Microsin	2	93.26923077
Spray_nozle_C	2C	A	Trail_3	t+14	2012	Microsin	74	0
Spray_nozle_C	2C	B	Trail_3	t+14	2012	Microsin	27	0
Spray_nozle_C	2C	C	Trail_3	t+14	2012	Microsin	22	45.45454545
Spray_nozle_C	3C	A	Trail_3	t+14	2012	Microsin	29	87.05357143
Spray_nozle_C	3C	B	Trail_3	t+14	2012	Microsin	27	62.3255814
Spray_nozle_C	3C	C	Trail_3	t+14	2012	Microsin	36	79.54545455
